# Supplementary material for: The first Elcanidae (Orthoptera, Elcanoidea) from the Daohugou fossil bed of northeastern China
Source: Zookeys. 2019 Dec 9;897:19–28. doi: 10.3897/zookeys.897.37608 (PMC6914707; doi:10.3897/zookeys.897.37608)
Supplement: XML Treatment for Parelcana [file zookeys.897.37608-treatment1.xml]

<!DOCTYPE tp:taxon-treatment
  PUBLIC "-//TaxonX//DTD Taxonomic Treatment Publishing DTD v0 20100105//EN" "tax-treatment-NSO.dtd">
<tp:taxon-treatment xmlns:tp="http://www.plazi.org/taxpub"><tp:treatment-meta><kwd-group><label>Taxon classification</label><kwd><named-content xmlns:xlink="http://www.w3.org/1999/xlink" content-type="kingdom">Animalia</named-content></kwd><kwd><named-content xmlns:xlink="http://www.w3.org/1999/xlink" content-type="order">Orthoptera</named-content></kwd><kwd><named-content xmlns:xlink="http://www.w3.org/1999/xlink" content-type="family">Elcanoidea</named-content></kwd></kwd-group><mixed-citation publication-type="journal"><person-group><name><surname>Tian</surname><given-names>He</given-names></name><name><surname>Gu</surname><given-names>Jun-Jie</given-names></name><name><surname>Yin</surname><given-names>Xiang Chu</given-names></name><name><surname>Ren</surname><given-names>Dong</given-names></name></person-group><article-title>The first <tp:taxon-name><tp:taxon-name-part taxon-name-part-type="family">Elcanidae</tp:taxon-name-part></tp:taxon-name> (<tp:taxon-name><tp:taxon-name-part taxon-name-part-type="order">Orthoptera</tp:taxon-name-part></tp:taxon-name>, <tp:taxon-name><tp:taxon-name-part taxon-name-part-type="superfamily">Elcanoidea</tp:taxon-name-part></tp:taxon-name>) from the Daohugou fossil bed of northeastern China</article-title><source>Zookeys</source><day>09</day><month>12</month><year>2019</year><volume>897</volume><fpage>19</fpage><lpage>28</lpage><pub-id pub-id-type="doi">10.3897/zookeys.897.37608</pub-id></mixed-citation></tp:treatment-meta><tp:nomenclature><label>Genus</label><tp:taxon-name><object-id xmlns:xlink="http://www.w3.org/1999/xlink" content-type="arpha" xlink:type="simple">F804743E-896A-583A-BAA0-1D44A185AC5B</object-id>
                <tp:taxon-name-part taxon-name-part-type="genus" reg="Parelcana">Parelcana</tp:taxon-name-part>
              </tp:taxon-name><tp:taxon-authority>Handlirsch, 1906</tp:taxon-authority></tp:nomenclature><tp:treatment-sec sec-type="type species" id="SECID0EQNAC"><title>Type species.</title><p><italic><tp:taxon-name><tp:taxon-name-part taxon-name-part-type="genus" reg="Parelcana">Parelcana</tp:taxon-name-part> <tp:taxon-name-part taxon-name-part-type="species" reg="tenuis">tenuis</tp:taxon-name-part></tp:taxon-name></italic> Handlirsch, 1906.</p></tp:treatment-sec><tp:treatment-sec sec-type="Composition" id="SECID0EBOAC"><title>Composition.</title><p><italic><tp:taxon-name><tp:taxon-name-part taxon-name-part-type="genus" reg="Parelcana">Parelcana</tp:taxon-name-part> <tp:taxon-name-part taxon-name-part-type="species" reg="tenuis">tenuis</tp:taxon-name-part></tp:taxon-name></italic> Handlirsch, 1906 (Jurassic, Dobbertin, Germany), <italic><tp:taxon-name><tp:taxon-name-part taxon-name-part-type="genus" reg="Parelcana">P.</tp:taxon-name-part> <tp:taxon-name-part taxon-name-part-type="species" reg="anglicana">anglicana</tp:taxon-name-part></tp:taxon-name></italic> Handlirsch, 1939 (Jurassic, Binton, UK), probably <italic><tp:taxon-name><tp:taxon-name-part taxon-name-part-type="genus" reg="Parelcana">P.</tp:taxon-name-part> <tp:taxon-name-part taxon-name-part-type="species" reg="dubia">dubia</tp:taxon-name-part></tp:taxon-name></italic> Handlirsch, 1939 (Jurassic, Gloucester, UK) and <italic><tp:taxon-name><tp:taxon-name-part taxon-name-part-type="genus" reg="Parelcana">Parelcana</tp:taxon-name-part> <tp:taxon-name-part taxon-name-part-type="species" reg="pulchmacula">pulchmacula</tp:taxon-name-part></tp:taxon-name></italic> sp. nov. (<xref ref-type="bibr" rid="B19">Handlirsch 1939</xref>; <xref ref-type="bibr" rid="B7">Cigliano et al. 2019</xref>).</p></tp:treatment-sec><tp:treatment-sec sec-type="Revised diagnosis" id="SECID0E2PAC"><title>Revised diagnosis.</title><p><abbrev xmlns:xlink="http://www.w3.org/1999/xlink" xlink:title="posterior subcosta" id="ABBRID0ECAAE" xlink:type="simple">ScP</abbrev> with numerous branches ending at the anterior margin; M with 3 branches before <abbrev xmlns:xlink="http://www.w3.org/1999/xlink" xlink:title="posterior radius" id="ABBRID0EGAAE" xlink:type="simple">RP</abbrev> fused with MA1; short <abbrev xmlns:xlink="http://www.w3.org/1999/xlink" xlink:title="anterior cubitus" id="ABBRID0EKAAE" xlink:type="simple">CuA</abbrev>; <abbrev xmlns:xlink="http://www.w3.org/1999/xlink" xlink:title="posterior branch of first posterior cubitus" id="ABBRID0EOAAE" xlink:type="simple">CuPaβ</abbrev>, <abbrev xmlns:xlink="http://www.w3.org/1999/xlink" xlink:title="second posterior cubitus" id="ABBRID0ESAAE" xlink:type="simple">CuPb</abbrev>, and <abbrev xmlns:xlink="http://www.w3.org/1999/xlink" xlink:title="first branch of anterior anal vein" id="ABBRID0EWAAE" xlink:type="simple">AA1</abbrev> detached from each other.</p></tp:treatment-sec><tp:treatment-sec sec-type="comments" id="SECID0E1AAE"><title>Comments.</title><p>All species of genus <italic><tp:taxon-name><tp:taxon-name-part taxon-name-part-type="genus" reg="Parelcana">Parelcana</tp:taxon-name-part></tp:taxon-name></italic> are based on forewing structure. The forewing of <italic><tp:taxon-name><tp:taxon-name-part taxon-name-part-type="genus" reg="Parelcana">Parelcana</tp:taxon-name-part></tp:taxon-name></italic> differs from other genera in <tp:taxon-name><tp:taxon-name-part taxon-name-part-type="subfamily">Archelcaninae</tp:taxon-name-part></tp:taxon-name> by the presence of 3 branches of M before <abbrev xmlns:xlink="http://www.w3.org/1999/xlink" xlink:title="posterior radius" id="ABBRID0ETBAE" xlink:type="simple">RP</abbrev> fuses with MA1, and presence a very short and nearly vertical <abbrev xmlns:xlink="http://www.w3.org/1999/xlink" xlink:title="anterior cubitus" id="ABBRID0EXBAE" xlink:type="simple">CuA</abbrev>.</p></tp:treatment-sec><ref-list><ref id="B19"><mixed-citation xmlns:xlink="http://www.w3.org/1999/xlink" xlink:type="simple"><person-group><name name-style="western"><surname>Handlirsch</surname><given-names>A</given-names></name></person-group> (<year>1939</year>) Neue Untersuchungen Über die fossilen Insekten. II. Teil. -Ann. Naturhist. Mus. Wien 49, 1–240.</mixed-citation></ref><ref id="B7"><mixed-citation xmlns:xlink="http://www.w3.org/1999/xlink" xlink:type="simple"><person-group><name name-style="western"><surname>Cigliano</surname><given-names>MM</given-names></name><name name-style="western"><surname>Braun</surname><given-names>H</given-names></name><name name-style="western"><surname>Eades</surname><given-names>DC</given-names></name><name name-style="western"><surname>Otte</surname><given-names>D</given-names></name></person-group> (<year>2019</year>) <tp:taxon-name><tp:taxon-name-part taxon-name-part-type="order">Orthoptera</tp:taxon-name-part></tp:taxon-name> Species File. Version 5.0/5.0. <ext-link xlink:type="simple" ext-link-type="uri" xlink:href="http://Orthoptera.SpeciesFile.org">http://Orthoptera.SpeciesFile.org</ext-link> [Accessed 21 March 2019]</mixed-citation></ref></ref-list></tp:taxon-treatment>
