# Supplementary material for: The first Elcanidae (Orthoptera, Elcanoidea) from the Daohugou fossil bed of northeastern China
Source: Zookeys. 2019 Dec 9;897:19–28. doi: 10.3897/zookeys.897.37608 (PMC6914707; doi:10.3897/zookeys.897.37608)
Supplement: XML Treatment for Parelcana pulchmacula [file zookeys.897.37608-treatment2.xml]

<!DOCTYPE tp:taxon-treatment
  PUBLIC "-//TaxonX//DTD Taxonomic Treatment Publishing DTD v0 20100105//EN" "tax-treatment-NSO.dtd">
<tp:taxon-treatment xmlns:tp="http://www.plazi.org/taxpub"><tp:treatment-meta><kwd-group><label>Taxon classification</label><kwd><named-content xmlns:xlink="http://www.w3.org/1999/xlink" content-type="kingdom">Animalia</named-content></kwd><kwd><named-content xmlns:xlink="http://www.w3.org/1999/xlink" content-type="order">Orthoptera</named-content></kwd><kwd><named-content xmlns:xlink="http://www.w3.org/1999/xlink" content-type="family">Elcanoidea</named-content></kwd></kwd-group><mixed-citation publication-type="journal"><person-group><name><surname>Tian</surname><given-names>He</given-names></name><name><surname>Gu</surname><given-names>Jun-Jie</given-names></name><name><surname>Yin</surname><given-names>Xiang Chu</given-names></name><name><surname>Ren</surname><given-names>Dong</given-names></name></person-group><article-title>The first <tp:taxon-name><tp:taxon-name-part taxon-name-part-type="family">Elcanidae</tp:taxon-name-part></tp:taxon-name> (<tp:taxon-name><tp:taxon-name-part taxon-name-part-type="order">Orthoptera</tp:taxon-name-part></tp:taxon-name>, <tp:taxon-name><tp:taxon-name-part taxon-name-part-type="superfamily">Elcanoidea</tp:taxon-name-part></tp:taxon-name>) from the Daohugou fossil bed of northeastern China</article-title><source>Zookeys</source><day>09</day><month>12</month><year>2019</year><volume>897</volume><fpage>19</fpage><lpage>28</lpage><pub-id pub-id-type="doi">10.3897/zookeys.897.37608</pub-id></mixed-citation></tp:treatment-meta><tp:nomenclature><tp:taxon-name><object-id xmlns:xlink="http://www.w3.org/1999/xlink" content-type="arpha" xlink:type="simple">C50C6E52-3206-5624-9909-12C1A61ADDB6</object-id>
                <tp:taxon-name-part taxon-name-part-type="genus" reg="Parelcana">Parelcana</tp:taxon-name-part>
                <tp:taxon-name-part taxon-name-part-type="species" reg="pulchmacula">pulchmacula</tp:taxon-name-part>
                <object-id xmlns:xlink="http://www.w3.org/1999/xlink" content-type="zoobank" xlink:type="simple">http://zoobank.org/8BD8814A-4A53-41C6-8648-00855507D6CF</object-id>
              </tp:taxon-name><tp:taxon-status xmlns:xlink="http://www.w3.org/1999/xlink" xlink:type="simple">sp. nov.</tp:taxon-status><xref ref-type="fig" rid="F2">Fig. 2</xref></tp:nomenclature><tp:treatment-sec sec-type="diagnosis" id="SECID0EHDAE"><title>Diagnosis.</title><p><abbrev xmlns:xlink="http://www.w3.org/1999/xlink" xlink:title="posterior subcosta" id="ABBRID0ENDAE" xlink:type="simple">ScP</abbrev> with 6–8 branches ending in anterior margin; <abbrev xmlns:xlink="http://www.w3.org/1999/xlink" xlink:title="anterior cubitus" id="ABBRID0ERDAE" xlink:type="simple">CuA</abbrev> very short and fusion with <abbrev xmlns:xlink="http://www.w3.org/1999/xlink" xlink:title="anterior branch of first posterior cubitus" id="ABBRID0EVDAE" xlink:type="simple">CuPaα</abbrev> before <abbrev xmlns:xlink="http://www.w3.org/1999/xlink" xlink:title="anterior subcosta" id="ABBRID0EZDAE" xlink:type="simple">ScA</abbrev> ends in anterior margin, <abbrev xmlns:xlink="http://www.w3.org/1999/xlink" xlink:title="anterior cubitus" id="ABBRID0E4DAE" xlink:type="simple">CuA</abbrev>+<abbrev xmlns:xlink="http://www.w3.org/1999/xlink" xlink:title="anterior branch of first posterior cubitus" id="ABBRID0EBEAE" xlink:type="simple">CuPaα</abbrev> long and S-shaped; occurrence of two big and round dark spots in distal half of wing and one small spot covering the area of CuPa.</p></tp:treatment-sec><tp:treatment-sec sec-type="etymology" id="SECID0EFEAE"><title>Etymology.</title><p>From the latin ‘Pulch-’ for beautiful and ‘macula’ for patches, referring to the beautiful spots and coloration of the forewing.</p></tp:treatment-sec><tp:treatment-sec sec-type="type material" id="SECID0EKEAE"><title>Type materials.</title><p><bold><italic>Holotype</italic></bold>, <abbrev xmlns:xlink="http://www.w3.org/1999/xlink" xlink:title="Key Lab of Insect Evolution &amp; Environmental Changes, Capital Normal University" id="ABBRID0EVEAE" xlink:type="simple">CNU</abbrev>-ORT-NN2016041; <bold><italic>Paratypes</italic></bold>, <abbrev xmlns:xlink="http://www.w3.org/1999/xlink" xlink:title="Key Lab of Insect Evolution &amp; Environmental Changes, Capital Normal University" id="ABBRID0E3EAE" xlink:type="simple">CNU</abbrev>-ORT-NN2016035; <abbrev xmlns:xlink="http://www.w3.org/1999/xlink" xlink:title="Key Lab of Insect Evolution &amp; Environmental Changes, Capital Normal University" id="ABBRID0EAFAE" xlink:type="simple">CNU</abbrev>-ORT-NN2016036; <abbrev xmlns:xlink="http://www.w3.org/1999/xlink" xlink:title="Key Lab of Insect Evolution &amp; Environmental Changes, Capital Normal University" id="ABBRID0EEFAE" xlink:type="simple">CNU</abbrev>-ORT-NN2016042.</p></tp:treatment-sec><tp:treatment-sec sec-type="Locality and age" id="SECID0EIFAE"><title>Locality and age.</title><p>Daohugou Village, Shantou Township, Ningcheng County, Inner Mongolia, China; Jiulongshan Formation, Middle Jurassic.</p></tp:treatment-sec><tp:treatment-sec sec-type="description" id="SECID0ENFAE"><title>General description.</title><p>Forewing 18.4–20.9 mm long and 4.3–5.0 mm wide (maximum width recorded). Costal area long and narrow; <abbrev xmlns:xlink="http://www.w3.org/1999/xlink" xlink:title="posterior costa" id="ABBRID0ETFAE" xlink:type="simple">CP</abbrev> nearly straight, ending in anterior margin after the forking of M+<abbrev xmlns:xlink="http://www.w3.org/1999/xlink" xlink:title="anterior cubitus" id="ABBRID0EXFAE" xlink:type="simple">CuA</abbrev>, generating numerous distinct oblique branches ending in the anterior margin; <abbrev xmlns:xlink="http://www.w3.org/1999/xlink" xlink:title="anterior subcosta" id="ABBRID0E2FAE" xlink:type="simple">ScA</abbrev> slightly curved, ending in the anterior margin before 1/3 of total wing length; <abbrev xmlns:xlink="http://www.w3.org/1999/xlink" xlink:title="posterior subcosta" id="ABBRID0E6FAE" xlink:type="simple">ScP</abbrev> reaching anterior margin at nearly half-length of wing and generating 6–8 oblique branches ending in the anterior margin; stem R+M+<abbrev xmlns:xlink="http://www.w3.org/1999/xlink" xlink:title="anterior cubitus" id="ABBRID0EDGAE" xlink:type="simple">CuA</abbrev> forking into R and M+<abbrev xmlns:xlink="http://www.w3.org/1999/xlink" xlink:title="anterior cubitus" id="ABBRID0EHGAE" xlink:type="simple">CuA</abbrev> after the divergence point of CuPa; stem R long and distinctly strong, branched into <abbrev xmlns:xlink="http://www.w3.org/1999/xlink" xlink:title="anterior radius" id="ABBRID0ELGAE" xlink:type="simple">RA</abbrev> and <abbrev xmlns:xlink="http://www.w3.org/1999/xlink" xlink:title="posterior radius" id="ABBRID0EPGAE" xlink:type="simple">RP</abbrev> near the mid-length of wing; area between <abbrev xmlns:xlink="http://www.w3.org/1999/xlink" xlink:title="posterior subcosta" id="ABBRID0ETGAE" xlink:type="simple">ScP</abbrev> and R narrow; <abbrev xmlns:xlink="http://www.w3.org/1999/xlink" xlink:title="anterior radius" id="ABBRID0EXGAE" xlink:type="simple">RA</abbrev> slightly curved towards posterior wing margin before its first branch, reaching anterior margin close to apex with 16–18 oblique branches; <abbrev xmlns:xlink="http://www.w3.org/1999/xlink" xlink:title="posterior radius" id="ABBRID0E2GAE" xlink:type="simple">RP</abbrev> with 10–12 comb-like branches reaching wing margin, most of them reaching posterior margin, with several distal terminals dichotomizing and reaching anterior margin; area between <abbrev xmlns:xlink="http://www.w3.org/1999/xlink" xlink:title="anterior radius" id="ABBRID0E6GAE" xlink:type="simple">RA</abbrev> and <abbrev xmlns:xlink="http://www.w3.org/1999/xlink" xlink:title="posterior radius" id="ABBRID0EDHAE" xlink:type="simple">RP</abbrev> relatively wide; M forking into <abbrev xmlns:xlink="http://www.w3.org/1999/xlink" xlink:title="anterior media" id="ABBRID0EHHAE" xlink:type="simple">MA</abbrev> and <abbrev xmlns:xlink="http://www.w3.org/1999/xlink" xlink:title="posterior media" id="ABBRID0ELHAE" xlink:type="simple">MP</abbrev> near to the end of <abbrev xmlns:xlink="http://www.w3.org/1999/xlink" xlink:title="anterior subcosta" id="ABBRID0EPHAE" xlink:type="simple">ScA</abbrev>; <abbrev xmlns:xlink="http://www.w3.org/1999/xlink" xlink:title="anterior media" id="ABBRID0ETHAE" xlink:type="simple">MA</abbrev> branching into MA1 and MA2 close to the end of <abbrev xmlns:xlink="http://www.w3.org/1999/xlink" xlink:title="posterior subcosta" id="ABBRID0EXHAE" xlink:type="simple">ScP</abbrev>; MA1 with 2 branches, with the first fused with <abbrev xmlns:xlink="http://www.w3.org/1999/xlink" xlink:title="posterior radius" id="ABBRID0E2HAE" xlink:type="simple">RP</abbrev>; <abbrev xmlns:xlink="http://www.w3.org/1999/xlink" xlink:title="posterior media" id="ABBRID0E6HAE" xlink:type="simple">MP</abbrev> simple, originates after <abbrev xmlns:xlink="http://www.w3.org/1999/xlink" xlink:title="anterior subcosta" id="ABBRID0EDIAE" xlink:type="simple">ScA</abbrev> ends at anterior margin; <abbrev xmlns:xlink="http://www.w3.org/1999/xlink" xlink:title="anterior cubitus" id="ABBRID0EHIAE" xlink:type="simple">CuA</abbrev> extremely short, 0.16 to 0.20 mm long, originates before <abbrev xmlns:xlink="http://www.w3.org/1999/xlink" xlink:title="posterior costa" id="ABBRID0ELIAE" xlink:type="simple">CP</abbrev> ends at anterior margin; <abbrev xmlns:xlink="http://www.w3.org/1999/xlink" xlink:title="anterior cubitus" id="ABBRID0EPIAE" xlink:type="simple">CuA</abbrev> almost vertical against the posterior margin; free CuPa short, 0.23 to 0.38 mm long, directed to anterior wing margin, forking into <abbrev xmlns:xlink="http://www.w3.org/1999/xlink" xlink:title="anterior branch of first posterior cubitus" id="ABBRID0ETIAE" xlink:type="simple">CuPaα</abbrev> and <abbrev xmlns:xlink="http://www.w3.org/1999/xlink" xlink:title="posterior branch of first posterior cubitus" id="ABBRID0EXIAE" xlink:type="simple">CuPaβ</abbrev> before (Fig. <xref ref-type="fig" rid="F2">2A–D</xref>) or at the level (Fig. <xref ref-type="fig" rid="F2">2G, H</xref>) of the bifurcation point of M+<abbrev xmlns:xlink="http://www.w3.org/1999/xlink" xlink:title="anterior cubitus" id="ABBRID0EDJAE" xlink:type="simple">CuA</abbrev>; free part of <abbrev xmlns:xlink="http://www.w3.org/1999/xlink" xlink:title="anterior branch of first posterior cubitus" id="ABBRID0EHJAE" xlink:type="simple">CuPaα</abbrev> approximately three times longer than CuPa, then fused with <abbrev xmlns:xlink="http://www.w3.org/1999/xlink" xlink:title="anterior cubitus" id="ABBRID0ELJAE" xlink:type="simple">CuA</abbrev>; <abbrev xmlns:xlink="http://www.w3.org/1999/xlink" xlink:title="anterior cubitus" id="ABBRID0EPJAE" xlink:type="simple">CuA</abbrev>+<abbrev xmlns:xlink="http://www.w3.org/1999/xlink" xlink:title="anterior branch of first posterior cubitus" id="ABBRID0ETJAE" xlink:type="simple">CuPaα</abbrev> simple, long and S-shaped, reaching posterior margin at 2/3 of wing length; <abbrev xmlns:xlink="http://www.w3.org/1999/xlink" xlink:title="posterior branch of first posterior cubitus" id="ABBRID0EXJAE" xlink:type="simple">CuPaβ</abbrev> simple, similar to <abbrev xmlns:xlink="http://www.w3.org/1999/xlink" xlink:title="anterior branch of first posterior cubitus" id="ABBRID0E2JAE" xlink:type="simple">CuPaα</abbrev> in shape; <abbrev xmlns:xlink="http://www.w3.org/1999/xlink" xlink:title="second posterior cubitus" id="ABBRID0E6JAE" xlink:type="simple">CuPb</abbrev> simple; areas between <abbrev xmlns:xlink="http://www.w3.org/1999/xlink" xlink:title="posterior branch of first posterior cubitus" id="ABBRID0EDKAE" xlink:type="simple">CuPaβ</abbrev>–<abbrev xmlns:xlink="http://www.w3.org/1999/xlink" xlink:title="second posterior cubitus" id="ABBRID0EHKAE" xlink:type="simple">CuPb</abbrev> and <abbrev xmlns:xlink="http://www.w3.org/1999/xlink" xlink:title="second posterior cubitus" id="ABBRID0ELKAE" xlink:type="simple">CuPb</abbrev>–<abbrev xmlns:xlink="http://www.w3.org/1999/xlink" xlink:title="first branch of anterior anal vein" id="ABBRID0EPKAE" xlink:type="simple">AA1</abbrev> narrow; <abbrev xmlns:xlink="http://www.w3.org/1999/xlink" xlink:title="posterior branch of first posterior cubitus" id="ABBRID0ETKAE" xlink:type="simple">CuPaβ</abbrev>, <abbrev xmlns:xlink="http://www.w3.org/1999/xlink" xlink:title="second posterior cubitus" id="ABBRID0EXKAE" xlink:type="simple">CuPb</abbrev>, and <abbrev xmlns:xlink="http://www.w3.org/1999/xlink" xlink:title="first branch of anterior anal vein" id="ABBRID0E2KAE" xlink:type="simple">AA1</abbrev> detached each other; <abbrev xmlns:xlink="http://www.w3.org/1999/xlink" xlink:title="first branch of anterior anal vein" id="ABBRID0E6KAE" xlink:type="simple">AA1</abbrev> strong and straight; area between branches of <abbrev xmlns:xlink="http://www.w3.org/1999/xlink" xlink:title="posterior radius" id="ABBRID0EDLAE" xlink:type="simple">RP</abbrev> and M covered with simple and straight crossveins. Dark colorations cover the areas between <abbrev xmlns:xlink="http://www.w3.org/1999/xlink" xlink:title="posterior subcosta" id="ABBRID0EHLAE" xlink:type="simple">ScP</abbrev>–R and <abbrev xmlns:xlink="http://www.w3.org/1999/xlink" xlink:title="anterior radius" id="ABBRID0ELLAE" xlink:type="simple">RA</abbrev>–anterior margin, and also along several rows of the crossveins between branches of <abbrev xmlns:xlink="http://www.w3.org/1999/xlink" xlink:title="posterior radius" id="ABBRID0EPLAE" xlink:type="simple">RP</abbrev> and M; occurrence of two big and round spots in distal half of wing, one located between the branches of <abbrev xmlns:xlink="http://www.w3.org/1999/xlink" xlink:title="posterior radius" id="ABBRID0ETLAE" xlink:type="simple">RP</abbrev>, one located at the boundary of <abbrev xmlns:xlink="http://www.w3.org/1999/xlink" xlink:title="posterior radius" id="ABBRID0EXLAE" xlink:type="simple">RP</abbrev> branches and MA1; one small round spot covers the area of CuPa.</p><fig id="F2" position="float" orientation="portrait"><object-id xmlns:xlink="http://www.w3.org/1999/xlink" content-type="doi" xlink:type="simple">10.3897/zookeys.897.37608.figure2</object-id><object-id xmlns:xlink="http://www.w3.org/1999/xlink" content-type="arpha" xlink:type="simple">D6240A2E-B32A-55B2-8AC1-A08818174D0B</object-id><label>Figure 2.</label><caption><p>Photo and line drawing of <italic><tp:taxon-name><tp:taxon-name-part taxon-name-part-type="genus" reg="Parelcana">Parelcana</tp:taxon-name-part> <tp:taxon-name-part taxon-name-part-type="species" reg="pulchmacula">pulchmacula</tp:taxon-name-part></tp:taxon-name></italic> sp. nov. <bold>A, B</bold> holotype, <abbrev xmlns:xlink="http://www.w3.org/1999/xlink" xlink:title="Key Lab of Insect Evolution &amp; Environmental Changes, Capital Normal University" id="ABBRID0EQMAE" xlink:type="simple">CNU</abbrev>-ORT-NN2016041 <bold>C, D</bold><abbrev xmlns:xlink="http://www.w3.org/1999/xlink" xlink:title="Key Lab of Insect Evolution &amp; Environmental Changes, Capital Normal University" id="ABBRID0EWMAE" xlink:type="simple">CNU</abbrev>-ORT-NN2016035 <bold>E, F</bold><abbrev xmlns:xlink="http://www.w3.org/1999/xlink" xlink:title="Key Lab of Insect Evolution &amp; Environmental Changes, Capital Normal University" id="ABBRID0E3MAE" xlink:type="simple">CNU</abbrev>-ORT-NN2016042 <bold>G, H</bold><abbrev xmlns:xlink="http://www.w3.org/1999/xlink" xlink:title="Key Lab of Insect Evolution &amp; Environmental Changes, Capital Normal University" id="ABBRID0ECNAE" xlink:type="simple">CNU</abbrev>-ORT-NN2016036. The inclined and dotted lines in the middle of the wings of <bold>D</bold> and <bold>F</bold> represent the cracks in the specimen. The dotted line on the wing venation represents the imaginary line of the wing. Scale bar: 2 mm.</p></caption><graphic xmlns:xlink="http://www.w3.org/1999/xlink" xlink:href="zookeys-897-019-g002.jpg" position="float" orientation="portrait" xlink:type="simple" id="oo_362831.jpg"><uri content-type="original_file" xlink:type="simple">https://binary.pensoft.net/fig/362831</uri></graphic></fig></tp:treatment-sec></tp:taxon-treatment>
